# Supplementary material for: Era of Synchronized Physiologic Leadless Pacing: A Novel Approach to Cardiac Pacing and Ongoing Development
Source: J Clin Med. 2026 Feb 4;15(3):1251. doi: 10.3390/jcm15031251 (PMC12897699; doi:10.3390/jcm15031251)
Supplement: Supplementary file 1 [file jcm-15-01251-s001.zip]

Archive with 1 entries (1 files):
- jcm-4093056-supplementary.pdf
